# Supplementary material for: Metagenomic Analysis Revealing the Impact of Water Contents on the Composition of Soil Microbial Communities and the Distribution of Major Ecological Functional Genes in Poyang Lake Wetland Soil
Source: Microorganisms. 2024 Dec 13;12(12):2569. doi: 10.3390/microorganisms12122569 (PMC11677957; doi:10.3390/microorganisms12122569)
Supplement: Supplementary file 1 [file microorganisms-12-02569-s001.zip]

Archive with 1 entries (1 files):
- microorganisms-3363322-supplementary.pdf
